# Supplementary material for: Electrically tunable Berry curvature and strong light-matter coupling in liquid crystal microcavities with 2D perovskite
Source: Sci Adv. 2022 Oct 5;8(40):eabq7533. doi: 10.1126/sciadv.abq7533 (PMC9534495; doi:10.1126/sciadv.abq7533)
Supplement: Supplementary file 2 — Movie S1 [file sciadv.abq7533_movie_s1.zip]

Archive with 1 entries (1 files):
- sciadv.abq7533_movie_s1.avi
